# Supplementary material for: Comprehensive Simulation of Ca2+ Transients in the Continuum of Mouse Skeletal Muscle Fiber Types
Source: Int J Mol Sci. 2021 Nov 17;22(22):12378. doi: 10.3390/ijms222212378 (PMC8624975; doi:10.3390/ijms222212378)
Supplement: Supplementary file 1 [file ijms-22-12378-s001.zip]

Archive with 1 entries (1 files):
- ijms-1391248-Supplementary.pdf
